# Supplementary material for: A multicenter retrospective study of neoadjuvant chemotherapy and breast conservation rate in locally advanced breast cancer
Source: Discov Oncol. 2026 Mar 21;17:549. doi: 10.1007/s12672-026-04738-2 (PMC13066067; doi:10.1007/s12672-026-04738-2)
Supplement: Supplementary file 1 — Supplementary Material 1 [file 12672_2026_4738_MOESM1_ESM.xlsx]

## Sheet: Stats
No.	Age	Age<40	Z Contraception	Contraception	Z Menopause	Menopause	Z FH	FH	Z Comorbidity	Comorbidity	Diagnosis Date	Z Side	Side	Z Pathology	Pathology	Grade	T	N	Stage Clin	CTh Start Date	Z CTh Type	CTh Type	Surgery	BCS	Stage Pathol	pCR	ER	PR	HER2	Ki67	Z Subtype	Subtype	Z PORT	PORT	Z Hormonal	Hormonal	Z Herceptin	Herceptin	Z Toxicity	Toxicity	Recurrence Date	Recurrence	DFSevent	DFSdate	DFSmonth	Date of last visit	Status last visit	OSevent	OSmonth
1	32	1	1	yes	1	pre	2	no	2	no	2020-02-01	1	right	1	IDC	2	2	2	3	2020-03-01	1	Anthra-Tax	CBS	1	2	0	1	1	2		1	luminal A	1	yes	3	TAM-Zol	3	nap	2	neuropathy		0	0	2021-10-01	19.3	2021-10-01	1	0	19.3
2	48	2	1	yes	1	pre	2	no	2	no	2019-09-01	2	left	1	IDC	2	4	1	3	2019-10-01	1	Anthra-Tax	MRM	0	2	0	1	1	2		1	luminal A	1	yes	3	TAM-Zol	3	nap	1	vomiting		0	0	2021-08-01	22.3333	2021-08-01	1	0	22.3333
3	47	2	2	no	1	pre	2	no	2	no	2020-09-01	2	left	1	IDC	2	4	1	3	2020-10-01	1	Anthra-Tax	CBS	1	2	0	1	1	2	1	1	luminal A	1	yes	3	TAM-Zol	3	nap	3	neutropenia		0	0	2022-02-01	16.2667	2022-02-01	1	0	16.2667
4	40	2	1	yes	1	pre	2	no	2	no	2020-01-01	2	left	1	IDC	2	3	1	3	2020-02-01	1	Anthra-Tax	CBS	1	1	1	1	1	1	2	2	luminal B	1	yes	3	TAM-Zol	1	yes	0	no		0	0	2022-06-01	28.3667	2022-06-01	1	0	28.3667
5	50	2	1	yes	2	post	2	no	2	no	2019-11-01	1	right	1	IDC	2	3	2	3	2020-01-01	1	Anthra-Tax	MRM	0	2	0	1	1	2	1	1	luminal A	2	no	2	AI	3	nap	2	neuropathy	2021-05-01	1	1	2021-05-01	16.2	2021-10-01	1	0	21.3
6	45	2	1	yes	1	pre	2	no	2	no	2020-05-01	2	left	2	ILC	2	3	1	3	2020-05-01	1	Anthra-Tax	CBS	1	1	1	2	2	1		4	HER2 enrich	1	yes	4	nap	1	yes	4	mixed		0	0	2021-09-01	16.2667	2021-09-01	1	0	16.2667
7	63	2	2	no	2	post	2	no	1	yes	2019-10-01	2	left	1	IDC	3	4	2	3	2019-12-01	1	Anthra-Tax	MRM	0	2	0	1	1	2	1	1	luminal A	1	yes	1	TAM	3	nap	4	mixed	2020-11-01	1	1	2020-11-01	11.2	2021-01-01	2	1	13.2333
8	50	2	1	yes	2	post	2	no	2	no	2018-10-01	1	right	1	IDC	2	4	1	3	2018-10-01	1	Anthra-Tax	MRM	0	2	0	1	2	1		2	luminal B	1	yes	1	TAM	2	no	4	mixed	2019-10-01	1	1	2019-10-01	12.1667	2021-06-01	1	0	32.4667
9	52	2	2	no	2	post	2	no	1	yes	2020-01-01	1	right	1	IDC	2	3	1	3	2020-02-01	1	Anthra-Tax	CBS	1	2	0	2	2	1	1	4	HER2 enrich	1	yes	4	nap	1	yes	4	mixed		0	0	2022-03-01	25.3	2022-03-01	1	0	25.3
10	45	2	1	yes	1	pre	2	no	2	no	2019-10-01	2	left	2	ILC	2	4	3	3	2019-12-01	1	Anthra-Tax	MRM	0	1	1	1	1	2		1	luminal A	1	yes	1	TAM	3	nap	1	vomiting	2021-07-01	1	1	2021-07-01	19.2667	2021-12-01	1	0	24.3667
11	28	1	1	yes	1	pre	2	no	2	no	2019-06-01	2	left	1	IDC	3	4	2	3	2019-07-01	1	Anthra-Tax	MRM	0	2	0	1	1	2	1	1	luminal A	2	no	1	TAM	3	nap	1	vomiting	2020-02-01	1	1	2020-02-01	7.16667	2021-12-01	2	1	29.4667
12	27	1	2	no	1	pre	1	yes	2	no	2019-07-01	1	right	1	IDC	2	2	2	3	2019-08-01	1	Anthra-Tax	CBS	1	1	1	1	2	2	1	1	luminal A	1	yes	1	TAM	3	nap	4	mixed		0	0	2022-04-01	32.4667	2022-04-01	1	0	32.4667
13	80	2	2	no	2	post	2	no	1	yes	2019-04-01	1	right	1	IDC	2	4	1	3	2019-08-01	1	Anthra-Tax	MRM	0	1	1	1	1	2	1	1	luminal A	1	yes	2	AI	3	nap	2	neuropathy		0	0	2021-08-01	24.3667	2021-08-01	1	0	24.3667
14	56	2	1	yes	2	post	2	no	2	no	2019-04-01	1	right	1	IDC	2	5	1	3	2019-06-01	1	Anthra-Tax	MRM	0	2	0	2	2	1	1	4	HER2 enrich	1	yes	4	nap	1	yes	4	mixed	2021-04-01	1	1	2021-04-01	22.3333	2022-03-01	1	0	33.4667
15	30	1	1	yes	1	pre	2	no	2	no	2018-10-01	2	left	1	IDC	2	3	1	3	2018-10-01	1	Anthra-Tax	CBS	1	1	1	2	2	1		4	HER2 enrich	1	yes	4	nap	1	yes	4	mixed	2020-01-01	1	1	2020-01-01	15.2333	2021-10-01	1	0	36.5333
16	52	2	1	yes	2	post	2	no	1	yes	2019-07-01	2	left	1	IDC	2	5	2	3	2019-09-01	1	Anthra-Tax	MRM	0	2	0	1	1	1		2	luminal B	1	yes	1	TAM	1	yes	4	mixed	2021-06-01	1	1	2021-06-01	21.3	2021-06-01	1	0	21.3
17	48	2	1	yes	1	pre	1	yes	1	yes	2020-06-01	1	right	1	IDC	2	3	1	3	2020-08-01	1	Anthra-Tax	CBS	1	2	0	2	2	2		3	TN	1	yes	4	nap	3	nap	2	neuropathy		0	0	2022-03-01	19.2333	2022-03-01	1	0	19.2333
18	45	2	1	yes	1	pre	2	no	2	no	2019-10-01	1	right	1	IDC	3	4	1	3	2019-11-01	1	Anthra-Tax	MRM	0	2	0	2	2	1		4	HER2 enrich	1	yes	4	nap	1	yes	3	neutropenia		0	0	2021-12-01	25.3667	2021-12-01	1	0	25.3667
19	40	2	1	yes	1	pre	2	no	2	no	2020-07-01	2	left	1	IDC	2	3	0	2	2020-08-01	1	Anthra-Tax	CBS	1	2	0	1	1	1	1	2	luminal B	1	yes	1	TAM	2	no	4	mixed		0	0	2021-12-01	16.2333	2021-12-01	1	0	16.2333
20	48	2	1	yes	1	pre	2	no	2	no	2020-06-01	1	right	1	IDC	2	4	1	3	2020-08-01	1	Anthra-Tax	CBS	1	2	0	1	1	1	2	2	luminal B	1	yes	3	TAM-Zol	2	no	1	vomiting		0	0	2022-03-01	19.2333	2022-03-01	1	0	19.2333
21	52	2	1	yes	1	pre	2	no	1	yes	2020-12-01	2	left	1	IDC	2	4	0	3	2020-12-01	1	Anthra-Tax																	2	neuropathy		0	0	2021-06-01	6.06667	2021-06-01	1	0	6.06667
22	60	2	2	no	2	post	2	no	1	yes	2020-11-01	2	left	1	IDC	2	3	1	3	2020-12-01	1	Anthra-Tax	CBS	1	1	1	1	1	1		2	luminal B	1	yes	2	AI	2	no	2	neuropathy		0	0	2022-06-01	18.2333	2022-06-01	1	0	18.2333
23	50	2	1	yes	1	pre	2	no	1	yes	2020-10-01	2	left	1	IDC	2	3	0	2	2020-11-01	1	Anthra-Tax	CBS	1	2	0	2	2	2		3	TN	1	yes	4	nap	3	nap	4	mixed		0	0	2022-05-01	18.2	2022-05-01	1	0	18.2
24	37	1	1	yes	1	pre	2	no	2	no	2019-02-01	2	left	1	IDC	2	3	1	3	2019-06-01	2	FAC/FEC	MRM	0	1	1	2	2	2	1	3	TN	1	yes	4	nap	3	nap	1	vomiting		0	0	2021-07-01	25.3667	2021-07-01	1	0	25.3667
25	66	2	2	no	2	post	2	no	1	yes	2018-03-01	1	right	1	IDC	3	3	1	3	2018-04-01	1	Anthra-Tax	MRM	0	2	0	2	2	2		3	TN	1	yes	4	nap	3	nap	0	no		0	0	2019-12-01	20.3	2019-12-01	1	0	20.3
26	36	1	1	yes	1	pre	1	yes	2	no	2019-03-01	1	right	1	IDC	2	3	1	3	2019-04-01	1	Anthra-Tax	MRM	0	2	0	1	1	2	1	1	luminal A	1	yes	1	TAM	3	nap	1	vomiting		0	0	2019-12-01	8.13333	2019-12-01	1	0	8.13333
27	51	2	1	yes	1	pre	1	yes	2	no	2020-01-01	2	left	1	IDC	2	4	1	3	2020-04-01	1	Anthra-Tax	MRM	0	2	0	1	1	2	1	1	luminal A	1	yes	1	TAM	3	nap	0	no		0	0	2021-05-01	13.1667	2021-05-01	1	0	13.1667
28	45	2	1	yes	1	pre	2	no	1	yes	2018-08-01	2	left	1	IDC	3	3	1	3	2018-10-01	1	Anthra-Tax	MRM	0	2	0	1	1	2	1	1	luminal A	1	yes	1	TAM	3	nap	4	mixed		0	0	2019-08-01	10.1333	2019-08-01	1	0	10.1333
29	80	2	1	yes	2	post	1	yes	1	yes	2019-04-01	1	right	1	IDC	2	4	1	3	2019-06-01	1	Anthra-Tax	MRM	0	2	0	1	1	2		1	luminal A	1	yes	1	TAM	3	nap	4	mixed	2020-09-01	1	1	2020-09-01	15.2667	2021-10-01	1	0	28.4333
30	32	1	2	no	1	pre	2	no	2	no	2019-03-01	2	left	2	ILC	3	2	2	3	2019-04-01	1	Anthra-Tax	MRM	0	2	0	1	1	2		1	luminal A	1	yes	1	TAM	3	nap	1	vomiting		0	0	2021-07-01	27.4	2021-07-01	1	0	27.4
31	32	1	1	yes	1	pre	2	no	2	no	2019-04-01	1	right	1	IDC	2	2	2	3	2019-05-01	1	Anthra-Tax	MRM	0	1	1	2	2	1		4	HER2 enrich	1	yes	4	nap	1	yes	4	mixed		0	0	2021-10-01	29.4667	2021-10-01	1	0	29.4667
32	55	2	1	yes	2	post	2	no	1	yes	2018-06-01	2	left	1	IDC	2	2	2	3	2018-07-01	1	Anthra-Tax	MRM	0	2	0	1	1	2	1	1	luminal A	1	yes	1	TAM	3	nap	0	no	2020-06-01	1	1	2020-06-01	23.3667	2020-06-01	1	0	23.3667
33	25	1	1	yes	1	pre	1	yes	2	no	2020-02-01	2	left	1	IDC	2	3	1	3	2020-04-01	1	Anthra-Tax	CBS	1	2	0	1	1	2	1	1	luminal A	1	yes	3	TAM-Zol	3	nap	4	mixed		0	0	2021-08-01	16.2333	2021-08-01	1	0	16.2333
34	52	2	1	yes	2	post	2	no	2	no	2019-10-01	2	left	1	IDC	2	4	0	3	2019-12-01	1	Anthra-Tax	MRM	0	1	1	1	1	2	1	1	luminal A	1	yes	1	TAM	3	nap	2	neuropathy		0	0	2020-08-01	8.13333	2020-08-01	1	0	8.13333
35	63	2	2	no	2	post	2	no	1	yes	2019-11-01	2	left	1	IDC	3	3	1	3	2020-01-01	1	Anthra-Tax	CBS	1	1	1	2	2	2		3	TN	1	yes	4	nap	3	nap	4	mixed		0	0	2020-10-01	9.13333	2020-10-01	1	0	9.13333
36	55	2	2	no	1	pre	2	no	1	yes	2018-09-01	1	right	1	IDC	2	3	1	3	2018-09-01	1	Anthra-Tax	MRM	0	1	1	2	2	1	1	4	HER2 enrich	1	yes	4	nap	1	yes	2	neuropathy		0	0	2020-03-01	18.2333	2020-03-01	1	0	18.2333
37	39	1	1	yes	1	pre	2	no	2	no	2019-02-01	1	right	1	IDC	2	4	1	3	2019-03-01	1	Anthra-Tax	MRM	0	2	0	1	1	2	1	1	luminal A	1	yes	1	TAM	3	nap	2	neuropathy		0	0	2022-06-01	39.6	2022-06-01	1	0	39.6
38	55	2	1	yes	1	pre	2	no	2	no	2018-11-01	1	right	3	other	2	3	1	3	2018-12-01	1	Anthra-Tax	MRM	0	2	0	2	2	2	1	3	TN	1	yes	4	nap	3	nap	0	no		0	0	2021-08-01	32.4667	2021-08-01	1	0	32.4667
39	44	2	2	no	1	pre	2	no	2	no	2019-04-01	2	left	1	IDC	2	4	1	3	2019-05-01	1	Anthra-Tax	MRM	0	2	0	1	1	2	1	1	luminal A	1	yes	1	TAM	3	nap	4	mixed		0	0	2020-01-01	8.16667	2020-01-01	1	0	8.16667
40	31	1	1	yes	1	pre	2	no	2	no	2018-02-01	1	right	1	IDC	2	3	0	2	2018-02-01	1	Anthra-Tax	CBS	1	2	0	1	1	2	1	1	luminal A	1	yes	1	TAM	3	nap	3	neutropenia		0	0	2021-03-01	37.4667	2021-03-01	1	0	37.4667
41	48	2	1	yes	1	pre	2	no	2	no	2018-05-01	2	left	1	IDC	2	5	0	3	2018-06-01	1	Anthra-Tax	MRM	0	1	1	1	1	2	1	1	luminal A	1	yes	1	TAM	3	nap	4	mixed		0	0	2020-11-01	29.4667	2020-11-01	1	0	29.4667
42	33	1	2	no	1	pre	2	no	2	no	2020-02-01	1	right	1	IDC	2	2	2	3	2020-02-01	1	Anthra-Tax	MRM	0	2	0	1	1	2	1	1	luminal A	1	yes	3	TAM-Zol	3	nap	4	mixed		0	0	2021-11-01	21.3	2021-11-01	1	0	21.3
43	65	2	2	no	2	post	2	no	2	no	2018-01-01	2	left	1	IDC	2	4	1	3	2018-02-01	3	CMF	MRM	0	2	0	2	2	2		3	TN	1	yes	4	nap	3	nap	0	no		0	0	2018-11-01	9.1	2018-11-01	1	0	9.1
44	60	2	1	yes	2	post	2	no	1	yes	2018-05-01	2	left	1	IDC	3	4	1	3	2018-06-01	1	Anthra-Tax	CBS	1	1	1	1	1	1	2	2	luminal B	1	yes	1	TAM	2	no	4	mixed	2020-03-01	1	1	2020-03-01	21.3	2020-10-01	2	1	28.4333
45	49	2	2	no	2	post	2	no	1	yes	2019-05-01	1	right	1	IDC	2	2	2	3	2019-08-01	1	Anthra-Tax	MRM	0	2	0	1	1	1		2	luminal B	1	yes	1	TAM	2	no	4	mixed	2020-08-01	1	1	2020-08-01	12.2	2022-06-01	1	0	34.5
46	58	2	2	no	2	post	2	no	2	no	2019-12-01	1	right	1	IDC	2	2	2	3	2020-01-01	1	Anthra-Tax	CBS	1	1	1	2	2	2	1	3	TN	1	yes	4	nap	3	nap	4	mixed		0	0	2021-02-01	13.2333	2021-02-01	1	0	13.2333
47	39	1	1	yes	1	pre	2	no	2	no	2020-02-01	2	left	1	IDC	2	3	1	3	2020-02-01	1	Anthra-Tax	CBS	1	1	1	1	1	1	2	2	luminal B	1	yes	1	TAM	1	yes	2	neuropathy	2021-06-01	1	1	2021-06-01	16.2	2021-06-01	2	1	16.2
48	60	2	2	no	2	post	2	no	1	yes	2018-01-01	1	right	3	other	2	4	1	3	2018-02-01	1	Anthra-Tax	MRM	0	2	0	1	1	2	1	1	luminal A	1	yes	1	TAM	3	nap	4	mixed		0	0	2020-06-01	28.3667	2020-06-01	1	0	28.3667
49	57	2	1	yes	2	post	1	yes	1	yes	2018-09-01	1	right	1	IDC	2	3	2	3	2018-09-01	1	Anthra-Tax	MRM	0	1	1	2	2	1		4	HER2 enrich	1	yes	4	nap	2	no	4	mixed	2020-01-01	1	1	2020-01-01	16.2333	2020-02-01	2	1	17.2667
50	45	2	1	yes	1	pre	2	no	2	no	2018-11-01	2	left	1	IDC	2	3	0	2	2019-01-01	1	Anthra-Tax	CBS	1	2	0	1	1	2	1	1	luminal A	1	yes	1	TAM	3	nap	4	mixed		0	0	2019-12-01	11.1333	2019-12-01	1	0	11.1333
51	20	1	1	yes	1	pre	2	no	2	no	2020-09-01	2	left	1	IDC	3	3	1	3	2020-11-01	1	Anthra-Tax	CBS	1	1	1	1	1	2	1	1	luminal A	1	yes	3	TAM-Zol	3	nap	4	mixed		0	0	2021-09-01	10.1333	2021-09-01	1	0	10.1333
52	63	2	2	no	2	post	2	no	2	no	2020-09-01	1	right	1	IDC	2	2	2	3	2020-10-01	1	Anthra-Tax	CBS	1	2	0	1	1	2		1	luminal A	1	yes	2	AI	3	nap	2	neuropathy		0	0	2021-07-01	9.1	2021-07-01	1	0	9.1
53	55	2	2	no	2	post	2	no	2	no	2018-10-01	1	right	2	ILC	2	4	0	3	2018-10-01	1	Anthra-Tax	MRM	0	2	0	1	1	2	1	1	luminal A	1	yes	1	TAM	3	nap	0	no		0	0	2019-08-01	10.1333	2019-08-01	1	0	10.1333
54	58	2	1	yes	2	post	2	no	2	no	2018-08-01	2	left	2	ILC	2	2	2	3	2018-10-01	1	Anthra-Tax	MRM	0	2	0	1	1	2	1	1	luminal A	1	yes	2	AI	3	nap	4	mixed		0	0	2022-06-01	44.6333	2022-06-01	1	0	44.6333
55	45	2	2	no	1	pre	2	no	2	no	2018-03-01	2	left	1	IDC	2	3	1	3	2018-03-01	1	Anthra-Tax	CBS	1	2	0	1	1	1	2	2	luminal B	1	yes	1	TAM	2	no	0	no		0	0	2020-02-01	23.4	2020-02-01	1	0	23.4
56	40	2	1	yes	1	pre	2	no	2	no	2019-07-01	2	left	1	IDC	2	2	3	3	2019-07-01	1	Anthra-Tax	CBS	1	2	0	1	1	2	1	1	luminal A	1	yes	1	TAM	3	nap	4	mixed		0	0	2021-07-01	24.3667	2021-07-01	1	0	24.3667
57	39	1	2	no	1	pre	2	no	2	no	2020-05-01	2	left	1	IDC	2	4	3	3	2020-05-01	1	Anthra-Tax	MRM	0	2	0	2	2	2		3	TN	1	yes	4	nap	3	nap	4	mixed		0	0	2021-10-01	17.2667	2021-10-01	1	0	17.2667
58	50	2	1	yes	2	post	2	no	2	no	2019-08-01	1	right	1	IDC	2	3	1	3	2019-08-01	1	Anthra-Tax	MRM	0	2	0	1	1	1	1	2	luminal B	1	yes	1	TAM	1	yes	2	neuropathy		0	0	2021-07-01	23.3333	2021-07-01	1	0	23.3333
59	55	2	1	yes	2	post	2	no	2	no	2020-01-01	2	left	1	IDC	2	2	2	3	2020-03-01	1	Anthra-Tax	MRM	0	1	1	2	2	1		4	HER2 enrich	1	yes	4	nap	1	yes	4	mixed		0	0	2022-03-01	24.3333	2022-03-01	1	0	24.3333
60	56	2	2	no	1	pre	2	no	2	no	2018-07-01	2	left	2	ILC	2	2	2	3	2018-08-01	1	Anthra-Tax																	2	neuropathy		0	0	2019-02-01	6.13333	2019-02-01	1	0	6.13333
61	45	2	2	no	1	pre	2	no	2	no	2018-06-01	2	left	1	IDC	2	3	0	2	2018-07-01	1	Anthra-Tax	MRM	0	2	0	1	1	2	1	1	luminal A	1	yes	1	TAM	3	nap	2	neuropathy		0	0	2020-10-01	27.4333	2020-10-01	1	0	27.4333
62	52	2	1	yes	2	post	1	yes	2	no	2018-12-01	1	right	1	IDC	2	3	0	2	2019-01-01	1	Anthra-Tax	MRM	0	2	0	2	2	2	1	3	TN	1	yes	4	nap	3	nap	4	mixed		0	0	2021-08-01	31.4333	2021-08-01	1	0	31.4333
63	65	2	2	no	2	post	2	no	1	yes	2020-06-01	1	right	1	IDC	2	3	0	2	2020-08-01	1	Anthra-Tax	MRM	0	1	1	1	1	1	2	2	luminal B	1	yes	2	AI	2	no	4	mixed		0	0	2022-10-01	26.3667	2022-10-01	1	0	26.3667
64	56	2	2	no	2	post	1	yes	1	yes	2018-10-01	1	right	2	ILC	2	5	1	3	2018-10-01	1	Anthra-Tax	MRM	0	2	0	1	1	2	1	1	luminal A	1	yes	1	TAM	3	nap	4	mixed	2020-01-01	1	1	2020-01-01	15.2333	2020-03-01	1	0	17.2333
65	45	2	2	no	1	pre	2	no	2	no	2020-01-01	2	left	1	IDC	2	3	1	3	2020-03-01	1	Anthra-Tax	MRM	0	1	1	2	2	1	1	4	HER2 enrich	1	yes	4	nap	1	yes	1	vomiting		0	0	2021-09-01	18.3	2021-09-01	1	0	18.3
66	49	2	2	no	1	pre	2	no	2	no	2016-02-01	1	right	1	IDC	2	4	1	3	2016-03-01	2	FAC/FEC	MRM	0	2	0	1	2	2		1	luminal A	1	yes	1	TAM	3	nap	4	mixed		0	0	2021-01-01	58.9	2021-01-01	1	0	58.9
67	44	2	2	no	1	pre	2	no	2	no	2020-12-01	1	right	1	IDC	2	4	0	3	2020-12-01	1	Anthra-Tax																	4	mixed		0	0	2021-07-01	7.06667	2021-07-01	1	0	7.06667
68	38	1	1	yes	1	pre	2	no	2	no	2018-02-01	2	left	1	IDC	3	5	1	3	2018-03-01	1	Anthra-Tax	MRM	0	2	0	2	2	1	1	4	HER2 enrich	1	yes	4	nap	2	no	4	mixed	2019-07-01	1	1	2019-07-01	16.2333	2020-06-01	2	1	27.4333
69	29	1	2	no	1	pre	1	yes	2	no	2019-01-01	1	right	1	IDC	2	3	1	3	2019-02-01	1	Anthra-Tax	CBS	1	2	0	2	2	1		4	HER2 enrich	1	yes	4	nap	1	yes	4	mixed	2020-05-01	1	1	2020-05-01	15.1667	2021-03-01	2	1	25.3
70	63	2	2	no	2	post	2	no	2	no	2018-08-01	2	left	1	IDC	2	4	3	3	2018-09-01	1	Anthra-Tax	MRM	0	1	1	1	1	1	2	2	luminal B	1	yes	1	TAM	2	no	4	mixed	2020-04-01	1	1	2020-04-01	19.2667	2020-09-01	2	1	24.3667
71	75	2	2	no	2	post	2	no	2	no	2018-05-01	2	left	1	IDC	3	3	2	3	2018-05-01	3	CMF	MRM	0	2	0	1	2	2		1	luminal A	1	yes	1	TAM	3	nap	2	neuropathy		0	0	2018-12-01	7.13333	2018-12-01	1	0	7.13333
72	56	2	1	yes	2	post	2	no	2	no	2017-10-01	2	left	1	IDC	2	5	1	3	2017-12-01	1	Anthra-Tax	MRM	0	2	0	2	2	1		4	HER2 enrich	1	yes	4	nap	1	yes	4	mixed	2019-06-01	1	1	2019-06-01	18.2333	2020-03-01	1	0	27.3667
73	42	2	1	yes	1	pre	2	no	2	no	2018-01-01	2	left	1	IDC	2	3	0	2	2018-03-01	1	Anthra-Tax	CBS	1	2	0	2	2	2	1	3	TN	1	yes	4	nap	3	nap	4	mixed	2019-02-01	1	1	2019-02-01	11.2333	2019-03-01	1	0	12.1667
74	62	2	2	no	2	post	2	no	2	no	2018-04-01	2	left	1	IDC	2	4	2	3	2018-04-01	1	Anthra-Tax	MRM	0	2	0	2	2	2		3	TN	1	yes	4	nap	3	nap	4	mixed		0	0	2019-01-01	9.16667	2019-01-01	1	0	9.16667
75	59	2	2	no	2	post	2	no	1	yes	2018-03-01	2	left	2	ILC	2	4	2	3	2018-04-01	1	Anthra-Tax	MRM	0	2	0	1	1	2	1	1	luminal A	1	yes	1	TAM	3	nap	4	mixed		0	0	2019-02-01	10.2	2019-02-01	1	0	10.2
76	49	2	2	no	1	pre	2	no	2	no	2020-09-01	2	left	1	IDC	2	2	3	3	2020-11-01	1	Anthra-Tax	MRM	0	1	1	2	2	1	1	4	HER2 enrich	1	yes	4	nap	1	yes	4	mixed		0	0	2022-06-01	19.2333	2022-06-01	1	0	19.2333
77	38	1	2	no	1	pre	2	no	2	no	2020-01-01	1	right	2	ILC	2	5	1	3	2020-03-01	1	Anthra-Tax	MRM	0	1	1	1	2	1		2	luminal B	1	yes	3	TAM-Zol	1	yes	0	no	2021-01-01	1	1	2021-01-01	10.2	2021-03-01	1	0	12.1667
78	44	2	1	yes	1	pre	1	yes	2	no	2020-06-01	1	right	2	ILC	2	3	0	2	2020-07-01	1	Anthra-Tax	CBS	1	1	1	2	2	2		3	TN	1	yes	4	nap	3	nap	2	neuropathy		0	0	2021-10-01	15.2333	2021-10-01	1	0	15.2333
79	67	2	2	no	2	post	2	no	2	no	2016-10-01	1	right	2	ILC	2	3	1	3	2016-12-01	2	FAC/FEC	CBS	1	2	0	1	1	2	1	1	luminal A	1	yes	1	TAM	3	nap	4	mixed		0	0	2022-04-01	64.9	2022-04-01	1	0	64.9
80	51	2	1	yes	1	pre	2	no	2	no	2016-12-01	2	left	2	ILC	3	3	0	3	2017-01-01	1	Anthra-Tax	MRM	0	1	1	1	1	2	1	1	luminal A	1	yes	1	TAM	3	nap	0	no		0	0	2017-10-01	9.1	2017-10-01	1	0	9.1
81	62	2	1	yes	2	post	1	yes	1	yes	2016-05-01	1	right	2	ILC	2	2	2	3	2016-07-01	1	Anthra-Tax	CBS	1	2	0	1	1	2		1	luminal A	1	yes	2	AI	3	nap	0	no		0	0	2019-06-01	35.5	2019-06-01	1	0	35.5
82	32	1	1	yes	1	pre	1	yes	2	no	2018-07-01	2	left	1	IDC	3	3	0	2	2018-10-01	1	Anthra-Tax	CBS	1	1	1	1	1	1	2	2	luminal B	1	yes	3	TAM-Zol	1	yes	0	no		0	0	2021-05-01	31.4333	2021-05-01	1	0	31.4333
83	40	2	1	yes	1	pre	2	no	2	no	2017-10-01	1	right	1	IDC	2	3	1	3	2017-10-01	1	Anthra-Tax	CBS	1	2	0	1	1	2	1	1	luminal A	1	yes	1	TAM	3	nap	4	mixed	2021-04-01	1	1	2021-04-01	42.6	2022-10-01	1	0	60.8667
84	45	2	1	yes	1	pre	2	no	2	no	2020-05-01	2	left	1	IDC	3	3	1	3	2020-07-01	1	Anthra-Tax	CBS	1	2	0	2	2	2		3	TN	1	yes	4	nap	3	nap	0	no		0	0	2022-05-01	22.3	2022-05-01	1	0	22.3
85	39	1	1	yes	1	pre	2	no	2	no	2016-02-01	2	left	1	IDC	2	2	2	3	2016-05-01	1	Anthra-Tax	CBS	1	1	1	1	1	2	1	1	luminal A	1	yes	3	TAM-Zol	3	nap	1	vomiting		0	0	2022-10-01	78.1333	2022-10-01	1	0	78.1333
86	48	2	1	yes	1	pre	1	yes	1	yes	2020-10-01	1	right	2	ILC	3	3	1	3	2020-12-01	1	Anthra-Tax	CBS	1	2	0	1	2	1	2	2	luminal B	1	yes	1	TAM	1	yes	0	no		0	0	2023-01-01	25.3667	2023-01-01	1	0	25.3667
87	55	2	1	yes	2	post	2	no	2	no	2017-05-01	1	right	1	IDC	2	2	2	3	2017-07-01	2	FAC/FEC	CBS	1	1	1	1	1	2	1	1	luminal A	1	yes	1	TAM	3	nap	0	no		0	0	2022-10-01	63.9333	2022-10-01	1	0	63.9333
88	68	2	2	no	2	post	2	no	2	no	2019-06-01	2	left	2	ILC	2	3	1	3	2019-08-01	2	FAC/FEC	CBS	1	2	0	1	1	2	1	1	luminal A	1	yes	2	AI	3	nap	4	mixed		0	0	2022-09-01	37.5667	2022-09-01	1	0	37.5667
89	43	2	1	yes	1	pre	2	no	2	no	2020-11-01	1	right	1	IDC	2	3	0	2	2020-12-01	1	Anthra-Tax	CBS	1	1	1	1	1	1	2	2	luminal B	1	yes	3	TAM-Zol	1	yes	4	mixed	2022-10-01	1	1	2022-10-01	22.3	2023-01-01	1	0	25.3667
90	28	1	1	yes	1	pre	2	no	2	no	2019-09-01	1	right	1	IDC	2	3	2	3	2020-01-01	1	Anthra-Tax	CBS	1	2	0	1	1	2	1	1	luminal A	1	yes	3	TAM-Zol	3	nap	4	mixed		0	0	2022-12-01	35.5	2022-12-01	1	0	35.5
91	37	1	1	yes	1	pre	2	no	2	no	2018-05-01	1	right	2	ILC	3	3	1	3	2018-08-01	1	Anthra-Tax	CBS	1	1	1	1	1	1	2	2	luminal B	1	yes	3	TAM-Zol	1	yes	4	mixed		0	0	2023-02-01	54.8333	2023-02-01	1	0	54.8333
92	63	2	2	no	2	post	2	no	2	no	2020-10-01	2	left	1	IDC	2	2	2	3	2020-11-01	2	FAC/FEC	MRM	0	2	0	2	2	2		3	TN	1	yes	4	nap	3	nap	4	mixed	2022-11-01	1	1	2022-11-01	24.3333	2023-02-01	1	0	27.4
93	29	1	1	yes	1	pre	2	no	2	no	2019-08-01	2	left	1	IDC	3	4	2	3	2019-08-01	1	Anthra-Tax	CBS	1	2	0	2	2	1		4	HER2 enrich	1	yes	4	nap	1	yes	4	mixed	2022-06-01	1	1	2022-06-01	34.5	2022-11-01	1	0	39.6
94	47	2	1	yes	1	pre	2	no	2	no	2016-08-01	1	right	1	IDC	2	3	2	3	2016-10-01	1	Anthra-Tax	CBS	1	2	0	2	2	2		3	TN	1	yes	4	nap	3	nap	0	no	2021-11-01	1	1	2021-11-01	61.9	2023-01-01	1	0	76.1
95	38	1	2	no	1	pre	1	yes	2	no	2020-09-01	2	left	2	ILC	3	4	1	3	2020-09-01	1	Anthra-Tax	CBS	1	1	1							1	yes					0	no		0	0	2021-05-01	8.06667	2021-05-01	1	0	8.06667
96	69	2	2	no	2	post	2	no	1	yes	2018-06-01	1	right	1	IDC	2	3	1	3	2018-06-01	1	Anthra-Tax	MRM	0	2	0	1	1	2	1	1	luminal A	1	yes	2	AI	3	nap	1	vomiting		0	0	2022-10-01	52.7667	2022-10-01	1	0	52.7667
97	31	1	1	yes	1	pre	1	yes	2	no	2017-04-01	1	right	1	IDC	2	3	2	3	2017-04-01	1	Anthra-Tax	CBS	1	1	1	1	1	2	1	1	luminal A	1	yes	1	TAM	3	nap	0	no		0	0	2022-08-01	64.9333	2022-08-01	1	0	64.9333
98	38	1	1	yes	1	pre	1	yes	2	no	2019-11-01	1	right	1	IDC	2	3	0	2	2020-01-01	1	Anthra-Tax	CBS	1	2	0	2	2	2		3	TN	1	yes	4	nap	3	nap	0	no		0	0	2023-01-01	36.5333	2023-01-01	1	0	36.5333
99	42	2	1	yes	1	pre	2	no	2	no	2020-02-01	1	right	1	IDC	2	2	2	3	2020-03-01	1	Anthra-Tax	CBS	1	2	0	2	2	2		3	TN	1	yes	4	nap	3	nap	0	no		0	0	2022-11-01	32.5	2022-11-01	1	0	32.5
100	60	2	1	yes	2	post	2	no	2	no	2016-08-01	2	left	1	IDC	2	4	0	3	2016-08-01	3	CMF	MRM	0	1	1	1	2	2	1	1	luminal A	1	yes	2	AI	3	nap	4	mixed		0	0	2023-01-01	78.1333	2023-01-01	1	0	78.1333
101	55	2	2	no	2	post	2	no	1	yes	2016-03-01	2	left	1	IDC	2	3	2	3	2016-05-01	2	FAC/FEC	CBS	1	2	0	1	1	2	1	1	luminal A	1	yes	2	AI	3	nap	2	neuropathy		0	0	2020-06-01	49.7333	2020-06-01	1	0	49.7333
102	35	1	2	no	1	pre	2	no	1	yes	2019-06-01	2	left	1	IDC	2	2	2	3	2019-07-01	1	Anthra-Tax	CBS	1	1	1	2	2	1		4	HER2 enrich	1	yes	4	nap	1	yes	4	mixed		0	0	2022-06-01	35.5333	2022-06-01	1	0	35.5333
103	64	2	2	no	2	post	2	no	2	no	2020-01-01	1	right	1	IDC	2	3	1	3	2020-03-01	1	Anthra-Tax	CBS	1	2	0	2	2	1		4	HER2 enrich	1	yes	4	nap	1	yes	4	mixed		0	0	2022-09-01	30.4667	2022-09-01	1	0	30.4667
[truncated: 1 more columns]

## Sheet: Sheet1
No.	Age	Contraception	Menopause	FH	Comorbidity	Date of Dx	Side	Histo-pathology	Grading	Clinical Stage			Date of start CT	Type of CT	Surgery	Pathological stage	Hormonal receptor state					PORT	Hormonal TTT	Herceptin	Toxicity	Date of recurrence	Date of last visit	State of last visit
										T	N	stage group					ER	PR	HER2	Ki67	molecular subtypes
1	32	1	1	2	2	2020-02-01	1	1	1	2	2	3	2020-03-01	1	1	2	1	1	2	3	1	1	3	3	2		2021-10-01	1
2	48	1	1	2	2	2019-09-01	2	1	1	4	1	3	2019-10-01	1	2	2	1	1	2	3	1	1	3	3	1		2021-08-01	1
3	47	2	1	2	2	2020-09-01	2	1	1	4	1	3	2020-10-01	1	1	2	1	1	2	1	1	1	3	3	3		2022-02-01	1
4	40	1	1	2	2	2020-01-01	2	1	1	3	1	3	2020-02-01	1	1	1	1	1	1	2	2	1	3	1	0		2022-06-01	1
5	50	1	2	2	2	2019-11-01	1	1	1	3	2	3	2020-01-01	1	2	2	1	1	2	1	1	2	2	3	2	2021-05-01	2021-10-01	1
6	45	1	1	2	2	2020-05-01	2	2	1	3	1	3	2020-05-01	1	1	1	2	2	1	3	4	1	4	1	4		2021-09-01	1
7	63	2	2	2	1	2019-10-01	2	1	2	4	2	3	2019-12-01	1	2	2	1	1	2	1	1	1	1	3	4	2020-11-01	2021-01-01	2
8	50	1	2	2	2	2018-10-01	1	1	1	4	1	3	2018-10-01	1	2	2	1	2	1	3	2	1	1	2	4	2019-10-01	2021-06-01	1
9	52	2	2	2	1	2020-01-01	1	1	1	3	1	3	2020-02-01	1	1	2	2	2	1	1	4	1	4	1	4		2022-03-01	1
10	45	1	1	2	2	2019-10-01	2	2	1	4	3	3	2019-12-01	1	2	1	1	1	2	3	1	1	1	3	1	2021-07-01	2021-12-01	1
11	28	1	1	2	2	2019-06-01	2	1	2	4	2	3	2019-07-01	1	2	2	1	1	2	1	1	2	1	3	1	2020-02-01	2021-12-01	2
12	27	2	1	1	2	2019-07-01	1	1	1	2	2	3	2019-08-01	1	1	1	1	2	2	1	1	1	1	3	4		2022-04-01	1
13	80	2	2	2	1	2019-04-01	1	1	1	4	1	3	2019-08-01	1	2	1	1	1	2	1	1	1	2	3	2		2021-08-01	1
14	56	1	2	2	2	2019-04-01	1	1	1	5	1	3	2019-06-01	1	2	2	2	2	1	1	4	1	4	1	4	2021-04-01	2022-03-01	1
15	30	1	1	2	2	2018-10-01	2	1	1	3	1	3	2018-10-01	1	1	1	2	2	1	3	4	1	4	1	4	2020-01-01	2021-10-01	1
16	52	1	2	2	1	2019-07-01	2	1	1	5	2	3	2019-09-01	1	2	2	1	1	1	3	2	1	1	1	4	2021-06-01	2021-06-01	1
17	48	1	1	1	1	2020-06-01	1	1	1	3	1	3	2020-08-01	1	1	2	2	2	2	3	3	1	4	3	2		2022-03-01	1
18	45	1	1	2	2	2019-10-01	1	1	2	4	1	3	2019-11-01	1	2	2	2	2	1	3	4	1	4	1	3		2021-12-01	1
19	40	1	1	2	2	2020-07-01	2	1	1	3	0	2	2020-08-01	1	1	2	1	1	1	1	2	1	1	2	4		2021-12-01	1
20	48	1	1	2	2	2020-06-01	1	1	1	4	1	3	2020-08-01	1	1	2	1	1	1	2	2	1	3	2	1		2022-03-01	1
21	52	1	1	2	1	2020-12-01	2	1	1	4	0	3	2020-12-01	1	lost follow up										2		2021-06-01	1
22	60	2	2	2	1	2020-11-01	2	1	1	3	1	3	2020-12-01	1	1	1	1	1	1	3	2	1	2	2	2		2022-06-01	1
23	50	1	1	2	1	2020-10-01	2	1	1	3	0	2	2020-11-01	1	1	2	2	2	2	3	3	1	4	3	4		2022-05-01	1
24	37	1	1	2	2	2019-02-01	2	1	1	3	1	3	2019-06-01	2	2	1	2	2	2	1	3	1	4	3	1		2021-07-01	1
25	66	2	2	2	1	2018-03-01	1	1	2	3	1	3	2018-04-01	1	2	2	2	2	2	3	3	1	4	3	0		2019-12-01	1
26	36	1	1	1	2	2019-03-01	1	1	1	3	1	3	2019-04-01	1	2	2	1	1	2	1	1	1	1	3	1		2019-12-01	1
27	51	1	1	1	2	2020-01-01	2	1	1	4	1	3	2020-04-01	1	2	2	1	1	2	1	1	1	1	3	0		2021-05-01	1
28	45	1	1	2	1	2018-08-01	2	1	2	3	1	3	2018-10-01	1	2	2	1	1	2	1	1	1	1	3	4		2019-08-01	1
29	80	1	2	1	1	2019-04-01	1	1	1	4	1	3	2019-06-01	1	2	2	1	1	2	3	1	1	1	3	4	2020-09-01	2021-10-01	1
30	32	2	1	2	2	2019-03-01	2	2	2	2	2	3	2019-04-01	1	2	2	1	1	2	3	1	1	1	3	1		2021-07-01	1
31	32	1	1	2	2	2019-04-01	1	1	1	2	2	3	2019-05-01	1	2	1	2	2	1	3	4	1	4	1	4		2021-10-01	1
32	55	1	2	2	1	2018-06-01	2	1	1	2	2	3	2018-07-01	1	2	2	1	1	2	1	1	1	1	3	0	2020-06-01	2020-06-01	1
33	25	1	1	1	2	2020-02-01	2	1	1	3	1	3	2020-04-01	1	1	2	1	1	2	1	1	1	3	3	4		2021-08-01	1
34	52	1	2	2	2	2019-10-01	2	1	1	4	0	3	2019-12-01	1	2	1	1	1	2	1	1	1	1	3	2		2020-08-01	1
35	63	2	2	2	1	2019-11-01	2	1	2	3	1	3	2020-01-01	1	1	1	2	2	2	3	3	1	4	3	4		2020-10-01	1
36	55	2	1	2	1	2018-09-01	1	1	1	3	1	3	2018-09-01	1	2	1	2	2	1	1	4	1	4	1	2		2020-03-01	1
37	39	1	1	2	2	2019-02-01	1	1	1	4	1	3	2019-03-01	1	2	2	1	1	2	1	1	1	1	3	2		2022-06-01	1
38	55	1	1	2	2	2018-11-01	1	3	1	3	1	3	2018-12-01	1	2	2	2	2	2	1	3	1	4	3	0		2021-08-01	1
39	44	2	1	2	2	2019-04-01	2	1	1	4	1	3	2019-05-01	1	2	2	1	1	2	1	1	1	1	3	4		2020-01-01	1
40	31	1	1	2	2	2018-02-01	1	1	1	3	0	2	2018-02-01	1	1	2	1	1	2	1	1	1	1	3	3		2021-03-01	1
41	48	1	1	2	2	2018-05-01	2	1	1	5	0	3	2018-06-01	1	2	1	1	1	2	1	1	1	1	3	4		2020-11-01	1
42	33	2	1	2	2	2020-02-01	1	1	1	2	2	3	2020-02-01	1	2	2	1	1	2	1	1	1	3	3	4		2021-11-01	1
43	65	2	2	2	2	2018-01-01	2	1	1	4	1	3	2018-02-01	3	2	2	2	2	2	3	3	1	4	3	0		2018-11-01	1
44	60	1	2	2	1	2018-05-01	2	1	2	4	1	3	2018-06-01	1	1	1	1	1	1	2	2	1	1	2	4	2020-03-01	2020-10-01	2
45	49	2	2	2	1	2019-05-01	1	1	1	2	2	3	2019-08-01	1	2	2	1	1	1	3	2	1	1	2	4	2020-08-01	2022-06-01	1
46	58	2	2	2	2	2019-12-01	1	1	1	2	2	3	2020-01-01	1	1	1	2	2	2	1	3	1	4	3	4		2021-02-01	1
47	39	1	1	2	2	2020-02-01	2	1	1	3	1	3	2020-02-01	1	1	1	1	1	1	2	2	1	1	1	2	2021-06-01	2021-06-01	2
48	60	2	2	2	1	2018-01-01	1	3	1	4	1	3	2018-02-01	1	2	2	1	1	2	1	1	1	1	3	4		2020-06-01	1
49	57	1	2	1	1	2018-09-01	1	1	1	3	2	3	2018-09-01	1	2	1	2	2	1	3	4	1	4	2	4	2020-01-01	2020-02-01	2
50	45	1	1	2	2	2018-11-01	2	1	1	3	0	2	2019-01-01	1	1	2	1	1	2	1	1	1	1	3	4		2019-12-01	1
51	20	1	1	2	2	2020-09-01	2	1	2	3	1	3	2020-11-01	1	1	1	1	1	2	1	1	1	3	3	4		2021-09-01	1
52	63	2	2	2	2	2020-09-01	1	1	1	2	2	3	2020-10-01	1	1	2	1	1	2	3	1	1	2	3	2		2021-07-01	1
53	55	2	2	2	2	2018-10-01	1	2	1	4	0	3	2018-10-01	1	2	2	1	1	2	1	1	1	1	3	0		2019-08-01	1
54	58	1	2	2	2	2018-08-01	2	2	1	2	2	3	2018-10-01	1	2	2	1	1	2	1	1	1	2	3	4		2022-06-01	1
55	45	2	1	2	2	2018-03-01	2	1	1	3	1	3	2018-03-01	1	1	2	1	1	1	2	2	1	1	2	0		2020-02-01	1
56	40	1	1	2	2	2019-07-01	2	1	1	2	3	3	2019-07-01	1	1	2	1	1	2	1	1	1	1	3	4		2021-07-01	1
57	39	2	1	2	2	2020-05-01	2	1	1	4	3	3	2020-05-01	1	2	2	2	2	2	3	3	1	4	3	4		2021-10-01	1
58	50	1	2	2	2	2019-08-01	1	1	1	3	1	3	2019-08-01	1	2	2	1	1	1	1	2	1	1	1	2		2021-07-01	1
59	55	1	2	2	2	2020-01-01	2	1	1	2	2	3	2020-03-01	1	2	1	2	2	1	3	4	1	4	1	4		2022-03-01	1
60	56	2	1	2	2	2018-07-01	2	2	1	2	2	3	2018-08-01	1	lost follow up										2		2019-02-01	1
61	45	2	1	2	2	2018-06-01	2	1	1	3	0	2	2018-07-01	1	2	2	1	1	2	1	1	1	1	3	2		2020-10-01	1
62	52	1	2	1	2	2018-12-01	1	1	1	3	0	2	2019-01-01	1	2	2	2	2	2	1	3	1	4	3	4		2021-08-01	1
63	65	2	2	2	1	2020-06-01	1	1	1	3	0	2	2020-08-01	1	2	1	1	1	1	2	2	1	2	2	4		2022-10-01	1
64	56	2	2	1	1	2018-10-01	1	2	1	5	1	3	2018-10-01	1	2	2	1	1	2	1	1	1	1	3	4	2020-01-01	2020-03-01	1
65	45	2	1	2	2	2020-01-01	2	1	1	3	1	3	2020-03-01	1	2	1	2	2	1	1	4	1	4	1	1		2021-09-01	1
66	49	2	1	2	2	2016-02-01	1	1	1	4	1	3	2016-03-01	2	2	2	1	2	2	3	1	1	1	3	4		2021-01-01	1
67	44	2	1	2	2	2020-12-01	1	1	1	4	0	3	2020-12-01	1	lost follow up										4		2021-07-01	1
68	38	1	1	2	2	2018-02-01	2	1	2	5	1	3	2018-03-01	1	2	2	2	2	1	1	4	1	4	2	4	2019-07-01	2020-06-01	2
69	29	2	1	1	2	2019-01-01	1	1	1	3	1	3	2019-02-01	1	1	2	2	2	1	3	4	1	4	1	4	2020-05-01	2021-03-01	2
70	63	2	2	2	2	2018-08-01	2	1	1	4	3	3	2018-09-01	1	2	1	1	1	1	2	2	1	1	2	4	2020-04-01	2020-09-01	2
71	75	2	2	2	2	2018-05-01	2	1	2	3	2	3	2018-05-01	3	2	2	1	2	2	3	1	1	1	3	2		2018-12-01	1
72	56	1	2	2	2	2017-10-01	2	1	1	5	1	3	2017-12-01	1	2	2	2	2	1	3	4	1	4	1	4	2019-06-01	2020-03-01	1
73	42	1	1	2	2	2018-01-01	2	1	1	3	0	2	2018-03-01	1	1	2	2	2	2	1	3	1	4	3	4	2019-02-01	2019-03-01	1
74	62	2	2	2	2	2018-04-01	2	1	1	4	2	3	2018-04-01	1	2	2	2	2	2	3	3	1	4	3	4		2019-01-01	1
75	59	2	2	2	1	2018-03-01	2	2	1	4	2	3	2018-04-01	1	2	2	1	1	2	1	1	1	1	3	4		2019-02-01	1
76	49	2	1	2	2	2020-09-01	2	1	1	2	3	3	2020-11-01	1	2	1	2	2	1	1	4	1	4	1	4		2022-06-01	1
77	38	2	1	2	2	2020-01-01	1	2	1	5	1	3	2020-03-01	1	2	1	1	2	1	3	2	1	3	1	0	2021-01-01	2021-03-01	1
78	44	1	1	1	2	2020-06-01	1	2	1	3	0	2	2020-07-01	1	1	1	2	2	2	3	3	1	4	3	2		2021-10-01	1
79	67	2	2	2	2	2016-10-01	1	2	1	3	1	3	2016-12-01	2	1	2	1	1	2	1	1	1	1	3	4		2022-04-01	1
80	51	1	1	2	2	2016-12-01	2	2	2	3	0	3	2017-01-01	1	2	1	1	1	2	1	1	1	1	3	0		2017-10-01	1
81	62	1	2	1	1	2016-05-01	1	2	1	2	2	3	2016-07-01	1	1	2	1	1	2	3	1	1	2	3	0		2019-06-01	1
82	32	1	1	1	2	2018-07-01	2	1	2	3	0	2	2018-10-01	1	1	1	1	1	1	2	2	1	3	1	0		2021-05-01	1
83	40	1	1	2	2	2017-10-01	1	1	1	3	1	3	2017-10-01	1	1	2	1	1	2	1	1	1	1	3	4	2021-04-01	2022-10-01	1
84	45	1	1	2	2	2020-05-01	2	1	2	3	1	3	2020-07-01	1	1	2	2	2	2	3	3	1	4	3	0		2022-05-01	1
85	39	1	1	2	2	2016-02-01	2	1	1	2	2	3	2016-05-01	1	1	1	1	1	2	1	1	1	3	3	1		2022-10-01	1
86	48	1	1	1	1	2020-10-01	1	2	2	3	1	3	2020-12-01	1	1	2	1	2	1	2	2	1	1	1	0		2023-01-01	1
87	55	1	2	2	2	2017-05-01	1	1	1	2	2	3	2017-07-01	2	1	1	1	1	2	1	1	1	1	3	0		2022-10-01	1
88	68	2	2	2	2	2019-06-01	2	2	1	3	1	3	2019-08-01	2	1	2	1	1	2	1	1	1	2	3	4		2022-09-01	1
89	43	1	1	2	2	2020-11-01	1	1	1	3	0	2	2020-12-01	1	1	1	1	1	1	2	2	1	3	1	4	2022-10-01	2023-01-01	1
90	28	1	1	2	2	2019-09-01	1	1	1	3	2	3	2020-01-01	1	1	2	1	1	2	1	1	1	3	3	4		2022-12-01	1
91	37	1	1	2	2	2018-05-01	1	2	2	3	1	3	2018-08-01	1	1	1	1	1	1	2	2	1	3	1	4		2023-02-01	1
92	63	2	2	2	2	2020-10-01	2	1	1	2	2	3	2020-11-01	2	2	2	2	2	2	3	3	1	4	3	4	2022-11-01	2023-02-01	1
93	29	1	1	2	2	2019-08-01	2	1	2	4	2	3	2019-08-01	1	1	2	2	2	1	3	4	1	4	1	4	2022-06-01	2022-11-01	1
94	47	1	1	2	2	2016-08-01	1	1	1	3	2	3	2016-10-01	1	1	2	2	2	2	3	3	1	4	3	0	2021-11-01	2023-01-01	1
95	38	2	1	1	2	2020-09-01	2	2	2	4	1	3	2020-09-01	1	1	1						1	lost follow up		0		2021-05-01	1
96	69	2	2	2	1	2018-06-01	1	1	1	3	1	3	2018-06-01	1	2	2	1	1	2	1	1	1	2	3	1		2022-10-01	1
97	31	1	1	1	2	2017-04-01	1	1	1	3	2	3	2017-04-01	1	1	1	1	1	2	1	1	1	1	3	0		2022-08-01	1
98	38	1	1	1	2	2019-11-01	1	1	1	3	0	2	2020-01-01	1	1	2	2	2	2	3	3	1	4	3	0		2023-01-01	1
99	42	1	1	2	2	2020-02-01	1	1	1	2	2	3	2020-03-01	1	1	2	2	2	2	3	3	1	4	3	0		2022-11-01	1
100	60	1	2	2	2	2016-08-01	2	1	1	4	0	3	2016-08-01	3	2	1	1	2	2	1	1	1	2	3	4		2023-01-01	1
101	55	2	2	2	1	2016-03-01	2	1	1	3	2	3	2016-05-01	2	1	2	1	1	2	1	1	1	2	3	2		2020-06-01	1
102	35	2	1	2	1	2019-06-01	2	1	1	2	2	3	2019-07-01	1	1	1	2	2	1	3	4	1	4	1	4		2022-06-01	1
103	64	2	2	2	2	2020-01-01	1	1	1	3	1	3	2020-03-01	1	1	2	2	2	1	3	4	1	4	1	4		2022-09-01	1
	1-CONTRACEPTION:		1- YES	2-NO
	2-MENOPAUSE:		1-PREMENOPAUSE		2-POSTMENOPAUSE
	3-FAMILY HISTORY OF BREAST CANCER		1-YES	2-NO
	4-COMORBIDITY:		1-YES	2-N0
	5-SIDE		1-right	2-left
	6-HISTOPATHOLOGY		1-IDC	2-ILC	3-OTHERS
	7-GRADING;		1-grade2	2-grade3
	8-CLINICAL STAGE:	:	T stage	2- T2	3-T3	4-T4	5-IBS
			N stage	0- N0	1-N1	2-N2	3-N3
			stage group	2- stage IIb		3- stage III
	9_TYPE OF CHEMOTHERAPY:		1-anthracyclin+taxenes		2-FAC/FEC	3-CMF
	10_SURGERY:		1-CBS	2-MRM
	11-PATHOLOGICAL STAGE:		1-Pcr	2-no Pcr
	12-HORMONE RECEPTOR STATE:			ER:	1, +ve	2, -ve
				PR	1, +ve	2, -ve
				Her2	1, +ve	2, -ve
				Ki67	1, low	2, high	3, not available
				molecular subtypes		1, luminal A		2, luminal B	3, triple -ve		4, Her2 enrich
	13-POST OPERATIVE RADIOTHERAPY(PORT):			1-YES	2-NO
	14-HORMONAL TREATMENT:			1-tamoxifen 2-aromataise inhibitor			3-tamoxife+zoladex		4-not indicated
	15-HERCEPTIN			1-YES	2-NO	3-not indicated
	16-TOXICITY:		0-NO	1- vomiting 2-neuropathy		3-neutropenia	4-mixed
	17-STATE OF LAST VISIT:			1-alive	2-died
	Abrreviations;
		1-IDC; invasive duct carcinoma
		2-ILC; invasive lobular carcinoma
		3-CBS; conservative breast surgery
		4-MRM; modified radical mastectomy
		5-IBS, inflammatory breast cancer
		6-Pcr; pathological complete response
		7-PORT: post operative radiotherapy
